# Supplementary material for: Robust multi-view locality preserving regression embedding
Source: PeerJ Comput Sci. 2024 Dec 20;10:e2619. doi: 10.7717/peerj-cs.2619 (PMC11784738; doi:10.7717/peerj-cs.2619)
Supplement: Supplemental Information 1 [file peerj-cs-10-2619-s001.zip]

Archive with 152 entries (143 files):
- code+data/
- __MACOSX/._code+data
- code+data/.DS_Store
- __MACOSX/code+data/._.DS_Store
- code+data/code/
- __MACOSX/code+data/._code
- code+data/data/
- __MACOSX/code+data/._data
- code+data/code/PCMRE/
- __MACOSX/code+data/code/._PCMRE
- code+data/code/PCMLPRE/
- __MACOSX/code+data/code/._PCMLPRE
- code+data/code/.DS_Store
- __MACOSX/code+data/code/._.DS_Store
- code+data/code/DAMLPRE/
- __MACOSX/code+data/code/._DAMLPRE
- code+data/code/DARMLPRE/
- __MACOSX/code+data/code/._DARMLPRE
- code+data/code/PCRMLPRE/
- __MACOSX/code+data/code/._PCRMLPRE
- code+data/code/DAMRE/
- __MACOSX/code+data/code/._DAMRE
- code+data/data/pic-new-0.1salt.mat
- __MACOSX/code+data/data/._pic-new-0.1salt.mat
- code+data/data/pic-new.mat
- __MACOSX/code+data/data/._pic-new.mat
- code+data/data/pic-new-0.3salt.mat
- __MACOSX/code+data/data/._pic-new-0.3salt.mat
- code+data/code/PCMRE/pro_multiPCA.m
- __MACOSX/code+data/code/PCMRE/._pro_multiPCA.m
- code+data/code/PCMRE/maxpara.m
- __MACOSX/code+data/code/PCMRE/._maxpara.m
- code+data/code/PCMRE/curr.m
- __MACOSX/code+data/code/PCMRE/._curr.m
- code+data/code/PCMRE/run_multiPCA.m
- __MACOSX/code+data/code/PCMRE/._run_multiPCA.m
- code+data/code/PCMRE/run2.m
- __MACOSX/code+data/code/PCMRE/._run2.m
- code+data/code/PCMRE/arg_multiPCA.m
- __MACOSX/code+data/code/PCMRE/._arg_multiPCA.m
- code+data/code/PCMRE/test.m
- __MACOSX/code+data/code/PCMRE/._test.m
- code+data/code/PCMRE/run1.m
- __MACOSX/code+data/code/PCMRE/._run1.m
- code+data/code/PCMRE/maxpre.m
- __MACOSX/code+data/code/PCMRE/._maxpre.m
- code+data/code/PCMRE/test2.m
- __MACOSX/code+data/code/PCMRE/._test2.m
- code+data/code/PCMLPRE/arg_multiPCAlp.m
- __MACOSX/code+data/code/PCMLPRE/._arg_multiPCAlp.m
- code+data/code/PCMLPRE/pro_multiPCAlp.m
- __MACOSX/code+data/code/PCMLPRE/._pro_multiPCAlp.m
- code+data/code/PCMLPRE/run_multiPCAlp.m
- __MACOSX/code+data/code/PCMLPRE/._run_multiPCAlp.m
- code+data/code/PCMLPRE/maxpara.m
- __MACOSX/code+data/code/PCMLPRE/._maxpara.m
- code+data/code/PCMLPRE/curr.m
- __MACOSX/code+data/code/PCMLPRE/._curr.m
- code+data/code/PCMLPRE/run2.m
- __MACOSX/code+data/code/PCMLPRE/._run2.m
- code+data/code/PCMLPRE/test.m
- __MACOSX/code+data/code/PCMLPRE/._test.m
- code+data/code/PCMLPRE/run1.m
- __MACOSX/code+data/code/PCMLPRE/._run1.m
- code+data/code/PCMLPRE/maxpre.m
- __MACOSX/code+data/code/PCMLPRE/._maxpre.m
- code+data/code/PCMLPRE/test2.m
- __MACOSX/code+data/code/PCMLPRE/._test2.m
- code+data/code/DAMLPRE/maxpara.m
- __MACOSX/code+data/code/DAMLPRE/._maxpara.m
- code+data/code/DAMLPRE/arg_multiDAlp.m
- __MACOSX/code+data/code/DAMLPRE/._arg_multiDAlp.m
- code+data/code/DAMLPRE/parapic.m
- __MACOSX/code+data/code/DAMLPRE/._parapic.m
- code+data/code/DAMLPRE/curr.m
- __MACOSX/code+data/code/DAMLPRE/._curr.m
- code+data/code/DAMLPRE/run_multiDAlp.m
- __MACOSX/code+data/code/DAMLPRE/._run_multiDAlp.m
- code+data/code/DAMLPRE/run2.m
- __MACOSX/code+data/code/DAMLPRE/._run2.m
- code+data/code/DAMLPRE/test.m
- __MACOSX/code+data/code/DAMLPRE/._test.m
- code+data/code/DAMLPRE/run1.m
- __MACOSX/code+data/code/DAMLPRE/._run1.m
- code+data/code/DAMLPRE/maxpre.m
- __MACOSX/code+data/code/DAMLPRE/._maxpre.m
- code+data/code/DAMLPRE/pro_multiDAlp.m
- __MACOSX/code+data/code/DAMLPRE/._pro_multiDAlp.m
- code+data/code/DAMLPRE/test2.m
- __MACOSX/code+data/code/DAMLPRE/._test2.m
- code+data/code/DARMLPRE/pro_darwmre.m
- __MACOSX/code+data/code/DARMLPRE/._pro_darwmre.m
- code+data/code/DARMLPRE/arg_darwmre.m
- __MACOSX/code+data/code/DARMLPRE/._arg_darwmre.m
- code+data/code/DARMLPRE/maxpara.m
- __MACOSX/code+data/code/DARMLPRE/._maxpara.m
- code+data/code/DARMLPRE/curr.m
- __MACOSX/code+data/code/DARMLPRE/._curr.m
- code+data/code/DARMLPRE/run2.m
- __MACOSX/code+data/code/DARMLPRE/._run2.m
- code+data/code/DARMLPRE/test.m
- __MACOSX/code+data/code/DARMLPRE/._test.m
- code+data/code/DARMLPRE/run1.m
- __MACOSX/code+data/code/DARMLPRE/._run1.m
- code+data/code/DARMLPRE/maxpre.m
- __MACOSX/code+data/code/DARMLPRE/._maxpre.m
- code+data/code/DARMLPRE/run_darwmre.m
- __MACOSX/code+data/code/DARMLPRE/._run_darwmre.m
- code+data/code/DARMLPRE/test2.m
- __MACOSX/code+data/code/DARMLPRE/._test2.m
- code+data/code/PCRMLPRE/pro_pcrwmre.m
- __MACOSX/code+data/code/PCRMLPRE/._pro_pcrwmre.m
- code+data/code/PCRMLPRE/arg_pcrwmre.m
- __MACOSX/code+data/code/PCRMLPRE/._arg_pcrwmre.m
- code+data/code/PCRMLPRE/maxpara.m
- __MACOSX/code+data/code/PCRMLPRE/._maxpara.m
- code+data/code/PCRMLPRE/curr.m
- __MACOSX/code+data/code/PCRMLPRE/._curr.m
- code+data/code/PCRMLPRE/run2.m
- __MACOSX/code+data/code/PCRMLPRE/._run2.m
- code+data/code/PCRMLPRE/test.m
- __MACOSX/code+data/code/PCRMLPRE/._test.m
- code+data/code/PCRMLPRE/run1.m
- __MACOSX/code+data/code/PCRMLPRE/._run1.m
- code+data/code/PCRMLPRE/maxpre.m
- __MACOSX/code+data/code/PCRMLPRE/._maxpre.m
- code+data/code/PCRMLPRE/run_pcrwmre.m
- __MACOSX/code+data/code/PCRMLPRE/._run_pcrwmre.m
- code+data/code/PCRMLPRE/test2.m
- __MACOSX/code+data/code/PCRMLPRE/._test2.m
- code+data/code/DAMRE/run_multiDA.m
- __MACOSX/code+data/code/DAMRE/._run_multiDA.m
- code+data/code/DAMRE/maxpara.m
- __MACOSX/code+data/code/DAMRE/._maxpara.m
- code+data/code/DAMRE/parapic.m
- __MACOSX/code+data/code/DAMRE/._parapic.m
- code+data/code/DAMRE/curr.m
- __MACOSX/code+data/code/DAMRE/._curr.m
- code+data/code/DAMRE/run2.m
- __MACOSX/code+data/code/DAMRE/._run2.m
- code+data/code/DAMRE/test.m
- __MACOSX/code+data/code/DAMRE/._test.m
- code+data/code/DAMRE/run1.m
- __MACOSX/code+data/code/DAMRE/._run1.m
- code+data/code/DAMRE/arg_multiDA.m
- __MACOSX/code+data/code/DAMRE/._arg_multiDA.m
- code+data/code/DAMRE/maxpre.m
- __MACOSX/code+data/code/DAMRE/._maxpre.m
- code+data/code/DAMRE/test2.m
- __MACOSX/code+data/code/DAMRE/._test2.m
- code+data/code/DAMRE/pro_multiDA.m
- __MACOSX/code+data/code/DAMRE/._pro_multiDA.m
