# Supplementary material for: Robust multi-view locality preserving regression embedding
Source: PeerJ Comput Sci. 2024 Dec 20;10:e2619. doi: 10.7717/peerj-cs.2619 (PMC11784738; doi:10.7717/peerj-cs.2619)
Supplement: Supplemental Information 1 [file peerj-cs-10-2619-s001.zip › code+data/code/PCMRE/curr.m]

function obj=curr(X)
% trc=curr(50,2,1,0.5,X)
% the linear combination of multiview nonlinear projection
% d: the number of low dimensionality space features
% r: adjustment factor
% beta,gamma: trade-off factor
% X: different view samples
% Y: projection samples
% alpha: linear combination coefficient
v=size(X,2);%multiviewsÎ¬¶È
n=size(X{1},1);
alpha=ones(v,1)/v;
for i=1:v
    M{i}=tr(X{i},1,0.5);
end
Hn=eye(n)-ones(n)/n;
%%%MM=zeros(n);%%%
for i=1:10%iteration
%    tic
    MM=zeros(n);
    for j=1:v %¸üÐÂY
        MM=MM+(alpha(j)^2)*M{j};
    end
%    [vec,val]=eig(MM,Hn);%inverse
    [vec,val]=eig((Hn+0.0001*eye(n))\MM);%Çó¾ØÕóAµÄÈ«²¿ÌØÕ÷Öµ£¬¹¹³É¶Ô½ÇÕóval£¬²¢ÇóAµÄÌØÕ÷ÏòÁ¿¹¹³ÉvecµÄÁÐÏòÁ¿
    %A/BµÈ¼ÛÓÚA*inv(B) B\AµÈ¼ÛÓÚinv(B)*A  inv(X) ¼ÆËã·½Õó X µÄ Äæ¾ØÕó
%    [vec,val]=eig(Hn\MM);
    [~,ind]=sort(diag(val));%diag(x)ÈôxÊÇm*nµÄ¾ØÕó£¬ÔòaÎªx¶Ô½ÇÏßÔªËØ×é³ÉµÄÏòÁ¿£¬ÇÒaµÄ´óÐ¡µÈÓÚx½ÏÐ¡µÄÎ¬Êý
    %sort(A)ÈôAÊÇÏòÁ¿²»¹ÜÊÇÁÐ»¹ÊÇÐÐÏòÁ¿£¬Ä¬ÈÏ¶¼ÊÇ¶ÔA½øÐÐÉýÐòÅÅÁÐ¡£sort(A)ÊÇÄ¬ÈÏµÄÉýÐò£¬¶øsort(A,'descend')ÊÇ½µÐòÅÅÐò¡£
    %ÈôÓû±£ÁôÅÅÁÐÇ°µÄË÷Òý£¬Ôò¿ÉÓÃ [sA,index] = sort(A) £¬ÅÅÐòºó£¬sAÊÇÅÅÐòºÃµÄÏòÁ¿£¬index ÊÇ ÏòÁ¿sA ÖÐ¶Ô A µÄË÷Òý¡£
    sind=ind(1:50);
    Y=(vec(:,sind))';
    obj(i)=trace(Y*MM*Y');%objective function
    for j=1:v %¸üÐÂ²ÎÊý
        trc(j)=trace(Y*M{j}*Y');
        a(j)=(1/trc(j))^(1/(2-1));
    end
    b=sum(a);
    alpha=a/b;    
%    toc
end
save curr obj;
 
%-----subfunction-----%
function M=tr(X,beta,gamma) %×îÓÅ»¯Çó½â¼£ 4-18
[n,m]=size(X);
Im=eye(m);
In=eye(n);
V=In-X/(beta*(X'*X)+gamma*Im)*X';
U=ones(n)/n-In;
M=U+V*(beta^3)/2;
