# Supplementary material for: Robust multi-view locality preserving regression embedding
Source: PeerJ Comput Sci. 2024 Dec 20;10:e2619. doi: 10.7717/peerj-cs.2619 (PMC11784738; doi:10.7717/peerj-cs.2619)
Supplement: Supplemental Information 1 [file peerj-cs-10-2619-s001.zip › code+data/code/PCMRE/test.m]

function [X,Y]=test
u=load('para.mat');
x1=u.para(:,2);
l1=sort(unique(u.para(:,2),'rows'));
m=length(l1);
X=zeros(m,1);
Y=zeros(m,1);
ll1=l1;
for i=1:m
    X(i,1)=min(i);
    Y(i,1)=u.para((u.para(:,2)==min(ll1)),3);
    ll1(find(ll1==min(ll1)))=[];
end
save parap X Y l1;
plot(X,Y)
xlabel('Parameter(\beta)')
ylabel('Classification Accuracy')
xticks([1 2 3 4 5 6])
xticklabels(l1)
