# Supplementary material for: Robust multi-view locality preserving regression embedding
Source: PeerJ Comput Sci. 2024 Dec 20;10:e2619. doi: 10.7717/peerj-cs.2619 (PMC11784738; doi:10.7717/peerj-cs.2619)
Supplement: Supplemental Information 1 [file peerj-cs-10-2619-s001.zip › code+data/code/PCMRE/test2.m]

function [x,y]=test2
u=load('curr.mat');
y=u.obj;
m=length(y);
x=[];
for i=1:m
    x=[x;i];
end
plot(x,y)
xlabel('Iteration Number')
ylabel('Objective Function Value')
