# Supplementary material for: Robust multi-view locality preserving regression embedding
Source: PeerJ Comput Sci. 2024 Dec 20;10:e2619. doi: 10.7717/peerj-cs.2619 (PMC11784738; doi:10.7717/peerj-cs.2619)
Supplement: Supplemental Information 1 [file peerj-cs-10-2619-s001.zip › code+data/code/PCMLPRE/maxpre.m]

function s=maxpre
%u=load('lppcMRE2.mat');
u=load('pclpzaosheng01.mat');
s=zeros(9,4);
k=1;
for i=10:10:90
    s(k,1)=i;
    s(k,2)=max(u.coil((u.coil(:,4)==i),3));
    s(k,3)=max(u.orl((u.orl(:,4)==i),3));
    s(k,4)=max(u.yale((u.yale(:,4)==i),3));
    k=k+1;
end
%save pre s;
save pre-pclpzaosheng01 s;
end
