# Supplementary material for: Robust multi-view locality preserving regression embedding
Source: PeerJ Comput Sci. 2024 Dec 20;10:e2619. doi: 10.7717/peerj-cs.2619 (PMC11784738; doi:10.7717/peerj-cs.2619)
Supplement: Supplemental Information 1 [file peerj-cs-10-2619-s001.zip › code+data/code/DAMLPRE/run_multiDAlp.m]

function [mma,ma,var]=run_multiDAlp(d,r,Kfold,gamma,lambda,X,R,Y,k,t)
v=size(X,2);
for i=1:Kfold
    ind_trn=find(R(:,i)==1);
    ind_tst=find(R(:,i)==2);
    for j=1:v
        X_trn{i,1}{j}=X{j}(ind_trn,:);
        X_tst{i,1}{j}=X{j}(ind_tst,:);
        Y_trn{i}=Y(ind_trn,:);
        Y_tst{i}=Y(ind_tst,:);
    end
    [~,PPT{i,1}]=pro_multiDAlp(d,r,gamma,lambda,X_trn{i},Y_trn{i},k,t);
    PT=PPT{i,1};
    for j=1:v
    P=(PT{j})';
%     P=eye(size(P));%%%
    oa(i,j)=accuracy(P,X_tst{i,1}{j},Y_tst{i},X_trn{i,1}{j},Y_trn{i});
    end
end
ma=mean(oa,1);
mma=mean(ma);
var=std(oa,1,1);
        
function oa=accuracy(P,test,test_label,train,train_label)
test=test*P;
train=train*P;
%class=fitcknn(test,train,train_label,1);  
mdl = fitcknn(train, train_label,'NumNeighbors',1);%kÎª¶ÔÓ¦µÄ1,2,3,4.....
class = predict(mdl,test);
n=size(class,1);
oa=(sum(class==test_label))/n;
