# Supplementary material for: Robust multi-view locality preserving regression embedding
Source: PeerJ Comput Sci. 2024 Dec 20;10:e2619. doi: 10.7717/peerj-cs.2619 (PMC11784738; doi:10.7717/peerj-cs.2619)
Supplement: Supplemental Information 1 [file peerj-cs-10-2619-s001.zip › code+data/code/DAMLPRE/test.m]

function [X,Y,Z]=test
u=load('para1.mat');
x1=u.para(:,1);
x2=u.para(:,2);
l1=sort(unique(u.para(:,1),'rows'));
l2=sort(unique(u.para(:,2),'rows'));
m=length(l1);
n=length(l2);
X=zeros(m,n);
Y=zeros(m,n);
Z=zeros(m,n);
ll1=l1;
for i=1:m
    ll2=l2;
    for j=1:n
        X(i,j)=min(i);
        Y(i,j)=min(j);
        Z(i,j)=u.para((u.para(:,1)==min(ll1) & u.para(:,2)==min(ll2)),3);
        ll2(find(ll2==min(ll2)))=[];
    end
    ll1(find(ll1==min(ll1)))=[];
end
save parap X Y Z l1 l2;
surf(X,Y,Z)
xlabel('Parameter(\beta)')
ylabel('Parameter(\gamma)')
zlabel('Classification Accuracy')
xticks([1 2 3 4 5 6])
xticklabels(l1)
yticks([1 2 3 4 5 6])
yticklabels(l2)
