# Supplementary material for: Robust multi-view locality preserving regression embedding
Source: PeerJ Comput Sci. 2024 Dec 20;10:e2619. doi: 10.7717/peerj-cs.2619 (PMC11784738; doi:10.7717/peerj-cs.2619)
Supplement: Supplemental Information 1 [file peerj-cs-10-2619-s001.zip › code+data/code/DAMLPRE/run1.m]

function dalpMRE=run1(r,Kfold)
u=load('coil_train12.mat');
coil=arg_multiDAlp(r,Kfold,u.Xor,u.R,u.Y);
v=load('ORL_train8.mat');
orl=arg_multiDAlp(r,Kfold,v.Xor,v.R,v.Y);
w=load('Yale_train8.mat');
yale=arg_multiDAlp(r,Kfold,w.Xor,w.R,w.Y);
save dalpMRE2 coil orl yale ;
dalpMRE=coil;
