# Supplementary material for: Robust multi-view locality preserving regression embedding
Source: PeerJ Comput Sci. 2024 Dec 20;10:e2619. doi: 10.7717/peerj-cs.2619 (PMC11784738; doi:10.7717/peerj-cs.2619)
Supplement: Supplemental Information 1 [file peerj-cs-10-2619-s001.zip › code+data/code/DARMLPRE/arg_darwmre.m]

%function [maxma,beta,gamma]=arg_multiDA(dim,r,Kfold,X,R,Y)
%function [maxma,beta,gamma,k,t]=arg_multiDAlp(r,Kfold,X,R,Y)
function u=arg_darwmre(r,Kfold,X,R,Y)
% beta=[2^(-1);1;2];
%gamma=[2^(-1)];
%gamma=[2^(-3);2^(3);2];
gamma=[2^(-3);2^(3);2];
%gamma=[2^(-5);2^(-3);2^(-1);2;2^3;2^5];
%lambda=[2^(-5);2^(-3);2^(-1);2;2^3;2^5];
lambda=[2^(4)];
k=[3];
t=[10^4];
%k=[1;3;5;7];
%t=[10^(-2);10^(-1);1;10;10^(3)];
th=0;
for kk=10:10:90
    th=th+1;
    dim(th)=kk;
end
dim=dim';
%dim=[50];
% dim=[10;20;30;40;50;60;70;80;90];%
%lamda=[2^(-5);2^(-3);2^(-1);1;2;4;8];
%[2^(-8);2^(-7);2^(-6);2^(-5);2^(-4);2^(-3);2^(-2);2^(-1);1;2;4;8;16;32;64;128];
s=0;
ss=size(lambda,1)*size(gamma,1)*size(dim,1)*size(k,1)*size(t,1);%
u=zeros(ss,7);
ma=zeros(ss,1);
%var=zeros(ss,1);
%mt=zeros(ss,1);
for i=1:size(lambda,1)
    for j=1:size(gamma,1)
        for ii=1:size(dim,1)%
            for iii=1:size(k,1)
                for iij=1:size(t,1)
                    tic
                    s=s+1;
                    [ma(s),~,~]=run_darwmre(dim(ii),r,Kfold,gamma(j),lambda(i),X,R,Y,k(iii),t(iij));
                    u(s,1)=lambda(i);
                    u(s,2)=gamma(j);
                    u(s,3)=ma(s);
                    u(s,4)=dim(ii);
                    %u(s,5)=t(jj);
                    u(s,5)=k(iii);
                    u(s,6)=t(iij);
                    u(s,7)=toc;
                end
            end
        end
    end
end
%[maxma,ind]=max(ma);
%beta=u(ind,1);
%gamma=u(ind,2);
%dim=u(ind,4);%
%t=u(ind,5);
%k=u(ind,6);
%t=u(ind,7);
%save BOTSWANA-20_argDAdim maxma beta gamma u dim%
    
