# Supplementary material for: Robust multi-view locality preserving regression embedding
Source: PeerJ Comput Sci. 2024 Dec 20;10:e2619. doi: 10.7717/peerj-cs.2619 (PMC11784738; doi:10.7717/peerj-cs.2619)
Supplement: Supplemental Information 1 [file peerj-cs-10-2619-s001.zip › code+data/code/PCRMLPRE/maxpara.m]

function para=maxpara
u=load('pcrwMRE2.mat');
m1=unique(u.coil(:,1));
m2=unique(u.coil(:,2));
a1=length(m1);
a2=length(m2);
para=zeros(a1*a2,3);
k=1;
for i=1:length(m1)
    for j=1:length(m2)
        para(k,1)=m1(i);
        para(k,2)=m2(j);
        aa1=mean(u.coil([u.coil(:,1)==m1(i) & u.coil(:,2)==m2(j)],3));
        aa2=mean(u.orl([u.coil(:,1)==m1(i) & u.orl(:,2)==m2(j)],3));
        aa3=mean(u.yale([u.coil(:,1)==m1(i) & u.yale(:,2)==m2(j)],3));
        para(k,3)=mean([aa1,aa2,aa3]);
        k=k+1;
    end
end
save para para;
