# Supplementary material for: Robust multi-view locality preserving regression embedding
Source: PeerJ Comput Sci. 2024 Dec 20;10:e2619. doi: 10.7717/peerj-cs.2619 (PMC11784738; doi:10.7717/peerj-cs.2619)
Supplement: Supplemental Information 1 [file peerj-cs-10-2619-s001.zip › code+data/code/PCRMLPRE/curr.m]

function obj=curr(X)
% the linear combination of multiview nonlinear projection
% d: the number of low dimensionality space features
% r: adjustment factor
% beta,gamma: trade-off factor
% X: different view samples
% Y: projection samples
% alpha: linear combination coefficient
d=50;
r=2;
beta=1;
gamma=2^(-5);
lambda=2^(-3);
k=3;
t=10^4;
v=size(X,2);%ÊÓ½Ç¸öÊý£»
n=size(X{1},1);%µã¸öÊý£»
%%%%%%%%%%%%%%%%%%%%%%%%
%%%%%³õÊ¼»¯
alpha=ones(v,1)/v;
%p=[];
for i=1:v
    dim(i)=size(X{i},2);
    P{i}=ones(dim(i),d);
%    p=[p;P{i}];
end
%%%%%%%%%%%%%%%%%%%%%%%%%
DA=quanzhong2(X,k,t);
for i=1:v
    W{i}=zeros(size(P{i},1),size(P{i},1));
    for a1=1:size(P{i},1)
        a=2*norm(P{i}(a1,:));
        if a==0                    
            W{i}(a1,a1)=0;
        else
            W{i}(a1,a1)=1/a;
        end
    end
end
%%%%%%%%%%%%%%%%%%%%%%%%
Hn=eye(n)-ones(n)/n;
for i=1:10%    tic
    %%%%%¼ÆËãY
    for ii=1:v
        [M{ii},G{ii}]=tr1(X{ii},W{ii},DA{ii},alpha(ii),gamma,lambda);
    end
    MM=zeros(n);
    for j=1:v
        MM=MM+M{j};
    end
    [vec,val]=eig((Hn+0.0001*eye(n))\MM);
    [~,ind]=sort(diag(val));
    sind=ind(1:d);
    Y=(vec(:,sind))';
    for j=1:v
        trc(j)=trace(Y*G{j}*Y'+P{j}'*W{j}*P{j});
        a(j)=(1/trc(j))^(1/(r-1));
    end
    b=sum(a);
    alpha=a/b; 
    obj(i)=sum(trc(j));
    %%%%%¼ÆËãP
    for ii=1:v
        P{ii}=(Y*X{ii}*((X{ii}'*X{ii})+1/2*gamma*W{ii})^(-1))';
        if (numel(find(isnan(P{ii})))>0)
            P{ii}=(Y*X{ii}*((X{ii}'*X{ii})+1/2*gamma*W{ii}+0.0001*eye(size(W{ii},1)))^(-1))';
            %P{ii}=(Y*X{ii}*pinv((X{ii}'*X{ii})+1/2*gamma*W{ii}))';
        end
        for a1=1:size(P{ii},1)
            aa=2*norm(P{ii}(a1,:));
            if aa==0                    
                W{ii}(a1,a1)=0;
            else
                W{ii}(a1,a1)=1/aa;
            end
        end
    end
end
save curr obj;


%-----subfunction-----%
function [M,G]=tr1(X,W,DA,alpha,gamma,lambda)
[n,m]=size(X);
Im=eye(m);
In=eye(n);
L=ones(n)/n-In;
U=((X'*X)+1/2*gamma*W+0.0001*Im)^(-1);
if (numel(find(isnan(U)))>0)
    U=((X'*X)+1/2*gamma*W+0.0001*Im)^(-1);
    %U=pinv((X'*X)+1/2*gamma*W+0.0001*Im);
end
%U=pinv((X'*X)+1/2*gamma*W);
G=X*(U*X'*X*U'-U-U')*X'+In+L;
d=sum(DA,2);
D=diag(d);
M=alpha^2*(G+lambda*(D-DA));

function Q=quanzhong2(Xtrain,k,t)
v=size(Xtrain,2);
n=size(Xtrain{1},1);
for i=1:v
    for j=1:n
    e{i}{j} =KNN(Xtrain{i}(j,:),Xtrain{i},k);
    end
end
for j=1:n
    for i=1:(v-1)
        f{j}=intersect(e{i}{j},e{i+1}{j});
    end
end
for d=1:v
    a=zeros(n,n);
    Q{d}=a;
    for i=1:n
        for j=1:length(f{i})
            Q{d}(i,f{i}(j))=exp(-(norm(Xtrain{d}(i,:)-Xtrain{d}(f{i}(j),:))^2)/t);
            Q{d}(f{i}(j),i)=exp(-(norm(Xtrain{d}(i,:)-Xtrain{d}(f{i}(j),:))^2)/t);
        end
    end
end

function [e] =KNN(in,test,k)
% in:       training samples data
% test:     testing data
% target:   k-nearist neighbors given by knn
% k:        the number of neighbors
dist=zeros(size(test,1),1);
for i=1:size(test,1)
     dist(i)=norm(in-test(i,:),2);
end   
[sdist,index]=sort(dist);
e=index(2:k+1);
% x=sdist(2:(k+1));
% y=index(2:(k+1));
