# Supplementary material for: Robust multi-view locality preserving regression embedding
Source: PeerJ Comput Sci. 2024 Dec 20;10:e2619. doi: 10.7717/peerj-cs.2619 (PMC11784738; doi:10.7717/peerj-cs.2619)
Supplement: Supplemental Information 1 [file peerj-cs-10-2619-s001.zip › code+data/code/DAMRE/arg_multiDA.m]

%function [maxma,beta,gamma]=arg_multiDA(dim,r,Kfold,X,R,Y)
function u=arg_multiDA(r,Kfold,X,R,Y)
% beta=[2^(-1);1;2];
beta=[1];
gamma=[2^(-5);2^(-3);2^(-1);2;2^3;2^5];
%gamma=[2^(-7);2^(-5);2^(-3);2^(-2);2^(-1)];
% gamma=[1;2];
th=0;
for kk=10:10:90
    th=th+1;
    dim(th)=kk;
end

 dim=dim';
%dim=[50];
% dim=[10;20;30;40;50;60;70;80;90];%
%lamda=[2^(-5);2^(-3);2^(-1);1;2;4;8];
%[2^(-8);2^(-7);2^(-6);2^(-5);2^(-4);2^(-3);2^(-2);2^(-1);1;2;4;8;16;32;64;128];
s=0;
ss=size(beta,1)*size(gamma,1)*size(dim,1);%
u=zeros(ss,5);
ma=zeros(ss,1);
%var=zeros(ss,1);
%mt=zeros(ss,1);
for i=1:size(beta,1)
    for j=1:size(gamma,1)
        for ii=1:size(dim,1)%
        tic
        s=s+1;
        [ma(s),~,~]=run_multiDA(dim(ii),r,Kfold,beta(i),gamma(j),X,R,Y);%
%        [mma,ma,var]=run_multiPCA(d,r,Kfold,beta,gamma,X,R,Y);
        u(s,1)=beta(i);
        u(s,2)=gamma(j);
        u(s,3)=ma(s);
        u(s,4)=dim(ii);%
%        u(s,5)=t(jj);
        u(s,5)=toc;
        end%
    end
end
[maxma,ind]=max(ma);
beta=u(ind,1);
gamma=u(ind,2);
dim=u(ind,4);%
%t=u(ind,5);
%save BOTSWANA-20_argDAdim maxma beta gamma u dim%
    
